# Supplementary material for: Distinct glutamatergic projections of the posteroventral medial amygdala play different roles in arousal and anxiety
Source: JCI Insight. 2024 Jun 6;9(14):e176329. doi: 10.1172/jci.insight.176329 (PMC11383360; doi:10.1172/jci.insight.176329)
Supplement: Supporting data values [file jciinsight-9-176329-s063.xlsx]

## Sheet: Fig.2-D
	mCherry, saline								mCherry, CNO								hM3D, saline								hM3D, CNO
Wake	29.74	34.5567	31.8533	43.37	25.9633	60.8133	30.2967	46.7033	37.5933	37.3333	30	22.001	35.74	40.5207	26.4833	22.48	44.59	43.29	43.48	43.63	46.7	26	25.96	25.59	95.7	74.33	61	82.89	98.19	88.15	68.33	96.78
NREM	60.78	58.11	62.37	52.9267	71.52	35.1467	64.74	48.6667	54.4833	56.52	61.4067	73.26	58.67	53.1833	65.8133	71.89	48.74	49	49.45	52.18	44.67	64.85	74.04	66	4.3	20.41	32.04	15.7	1.81	11.07	27.96	3.22
REM	9.482	7.331	5.77767	3.70367	2.51833	4.03727	4.963	4.62967	7.92567	6.14833	8.59333	4.73933	5.59233	6.29633	7.70367	5.62967	6.67	7.7	6.8	4.19	8.63	9.15	0	8.41	0	5.26	6.96	1.41	0	0.78	3.7	0
	Figure	n	Normality	Equal	Statistic	P value	F/t/ value	Post hoc
	number		test	variance	method			multiple
				test				comparisons
								test
	2D (wake)	n = 8 for	failed	/	Wilcoxon	P (hM3D: saline	Z (hM3D: virus vs	/
		mCherry			Signed Rank	vs CNO) = 0.012	compound) =
		mice and n =			Test		-2.521
		8 for hM3D
		mice	passed	passed	Unpaired t	P (CNO: mCherry vs	t (hM3D: virus vs	/
					test (two-tailed)	hM3D) ＜0.001	compound) =
							-9.234
	2D (NREM)	n = 8 for	passed	passed	Two-way	P (virus vs	F (virus vs compound) = 33.824	hM3D (saline
		mCherry			RM ANOVA	compound) < 0.001		vs CNO): P ＜0.001;
		mice and n =			with Sidak’s			CNO
		8 for hM3D			post hoc			(mCherry vs
		mice			comparison			hM3D): P＜0.001
	2D (REM)	n = 8 for	passed	passed	Two-way	P (virus vs	F (virus	hM3D (saline
		mCherry			RM ANOVA	compound) = 0.004	vs	vs CNO): P =0.011;
		mice and n = 8 for hM3D			with Sidak’s		compound) = 11.969	CNO
		mice			post hoc			(mCherry vs
					comparison			hM3D): P=0.002

## Sheet: Fig.2-E
			saline								CNO
hM3D-wake		ZT 1	78.56	46.33	69.33	42.56	91.33	32.67	40.67	55.11	100	92.89	100	100	100	100	100	100
		ZT 2	46.22	59.22	37	34.33	32.11	40	27.78	7.11	100	74	48.33	100	100	100	72.78	100
		ZT 3	9	24.33	24.11	54	16.67	5.33	9.44	14.56	87.11	56.44	34.67	48.67	94.56	64.44	32.22	90.33
		ZT 4	92.67	44.44	48.89	30.67	18.44	47	8.78	49	73	33.22	32.67	39.11	13.67	58.22	58.78	33.67
		ZT 5	11.78	23.33	29.33	42.78	9.67	7.89	14	9.33	79.33	53.33	25.11	5.33	6.67	31.22	6.44	4.67
		ZT 6	16.67	46.11	37.78	16.78	31.56	44.89	7.67	48.22	61.67	13.22	34	10.33	14.44	29.67	34.78	57.78
			saline								CNO
hM3D-NREM		ZT 1	21.44	50.11	30.67	56.44	8.67	64.33	59.33	44.11	0	7.11	0	0	0	0	0	0
		ZT 2	41.44	32.11	50.56	60.11	58	49.33	72.22	80.56	0	22.33	44	0	0	0	24.89	0
		ZT 3	83.33	64.78	67.11	40	67.33	80.89	90.56	73.33	12.89	31.78	52.11	47.11	5.44	33.22	59	9.67
		ZT 4	7.33	49.33	44.89	62.89	68.22	46.78	91.22	43.67	27	54.22	55.89	55.33	72.11	36.11	31.89	57.11
		ZT 5	74	61.78	58.33	50.33	73	82	80.56	80.44	20.22	38.89	60.89	77.22	74.78	56	81.67	77.89
		ZT 6	74.67	52.22	54.89	70	64.89	55.11	79.67	42.33	34.11	71.33	61.56	74.22	70.44	56.33	52.78	37.89
			saline								CNO
hM3D-REM		ZT 1	0	3.56	0	1	0	3	0	0.78	0	0	0	0	0	0	0	0
		ZT 2	12.33	8.67	12.44	5.56	9.89	10.67	0	12.33	0	4	7.67	0	0	0	2.33	0
		ZT 3	7.67	10.89	8.67	6	16	13.78	0	12.11	0	11.78	13.22	4.22	0	2.33	8.78	0
		ZT 4	0	6.22	6.22	6.44	13.33	6	0	7.33	0	12.56	11.44	5.56	14.22	5.67	9.33	9.22
		ZT 5	14.22	14.89	12.33	6.89	17.33	10.11	5.44	10.22	0.33	7.78	14	17.44	18.56	12.78	11.89	17.44
		ZT 6	8.56	1.67	7.33	13.22	3.56	0	12.67	9.44	4.22	15.44	4.44	15.44	15.11	14	12.44	4.33
			saline								CNO
mCherry-wake		ZT 1	46.89	40.78	48.33	36.89	42	76.22	26.78	59.22	46.78	55.22	54.78	44.67	88.22	60.56	31.67	20.22
		ZT 2	27.89	45.22	21.56	37.78	25.22	31.44	36.89	46.67	31.78	38.56	22.33	8.89	8	4.22	43.78	18.89
		ZT 3	14.44	17.67	25.67	55.44	10.67	74.78	27.22	34.22	34.22	18.22	12.89	12.44	11	56.78	4	28.33
		ZT 4	53.78	69.78	81.78	3.78	12.67	5	23.89	32.22	10.78	57.22	49.11	13.44	15.78	12.22	31.56	31.56
		ZT 5	12.56	21.89	54.11	44.22	21.89	26.89	25.22	50.44	25.22	10.78	67.89	16	63.11	73.56	15.44	3.89
		ZT 6	8.89	16.67	22.22	16.67	23.11	49.33	37.44	35	24.67	28.78	13.67	24	3.89	7.56	30.56	44.33
			saline								CNO
mCherry-NREM		ZT 1	47.11	50.89	51.67	59.56	58	23	68.89	40.78	47.56	42.78	41.11	53.78	11.78	36.33	59.33	79.78
		ZT 2	65.56	52.33	69.33	56.89	68.67	61.44	59.22	47.11	60.22	52.89	69.67	81.89	82.56	87.11	53.11	73.89
		ZT 3	69.67	71.11	66.11	42.33	87.89	21	66.11	58.11	55.67	73.89	73.44	84.11	81.67	36.11	85	62
		ZT 4	41.78	28.67	17.67	84.22	78.89	85.78	66.11	57.56	80.22	35.78	45.33	79	70.56	79	64.11	61.11
		ZT 5	82.89	68.44	42.89	47.67	69.11	66.56	68.78	47.44	68.22	76.78	27.89	78.78	30.78	24.56	75.78	85.89
		ZT 6	80.33	77.56	69	74.78	65.22	45.33	56.22	53.89	67	63.33	71.78	71.33	83.44	78.44	66.33	53.22
mCherry-REM			saline								CNO
		ZT 1	6	8.33	0	3.56	0	0.78	4.33	0	5.67	2	4.11	1.56	0	3.11	9	0
		ZT 2	6.56	2.44	9.11	5.33	6.11	7.11	3.89	6.22	8	8.56	8	9.22	9.44	8.67	3.11	7.22
		ZT 3	15.89	11.22	8.22	2.22	1.44	4.22	6.67	7.67	10.11	7.89	13.67	3.44	7.33	7.11	11	9.67
		ZT 4	4.44	1.56	0.56	12	8.44	9.22	10	10.22	9	7	5.56	7.56	13.67	8.78	4.33	7.33
		ZT 5	4.56	9.67	3	8.11	9	6.56	6	2.11	6.56	12.44	4.22	5.22	6.11	1.89	8.78	10.22
		ZT 6	10.78	5.78	8.78	8.56	11.67	5.33	6.33	11.11	8.33	7.89	14.56	4.67	12.67	14	3.11	2.44
	Figure	n	Normality	Equal	Statistic	P value	F/t/ value	Post hoc
	number		test	variance	method			multiple
				test				comparisons
								test
	2E (hM3D	n =8 for hM3D	failed	/	Wilcoxon	ZT 1 (saline	Z (ZT 1: saline vs	/
	mice, wake)	mice			Signed Rank	vs CNO): P =0.012；	CNO) =
					Test	ZT 2 (saline	-2.521;
						vs CNO): P =0.012；	Z (ZT 2: saline vs
						ZT 3 (saline	CNO) =
						vs CNO): P = 0.017; ZT 4 (saline	-2.521;
						vs CNO): P =0.528；	Z (ZT 3: saline vs
						ZT 5 (saline	CNO) =
						vs CNO): P =0.889；	-2.380; Z (ZT 4: saline vs
						ZT 6 (saline	CNO) =
						vs CNO): P = 0.889;	-0.631;
							Z (ZT 5: saline vs
							CNO) =
							-0.140;
							Z (ZT 6: saline vs
							CNO) =
							-0.140;
	2E ((hM3D	n =8 for hM3D	failed	/	Wilcoxon	ZT 1 (saline	Z (ZT 1: saline vs	/
	mice, NREM)	mice			Signed Rank	vs CNO): P =0.012；	CNO) =
					Test	ZT 2 (saline	-2.521;
						vs CNO): P =0.012；	Z (ZT 2: saline vs
						ZT 3 (saline	CNO) =
						vs CNO): P = 0.017; ZT 4 (saline	-2.521;
						vs CNO): P =0.674；	Z (ZT 3: saline vs
						ZT 5 (saline	CNO) =
						vs CNO): P =0.575；	-2.380; Z (ZT 4: saline vs
						ZT 6 (saline	CNO) =
						vs CNO): P = 1.000;	-0.420;
							Z (ZT 5: saline vs
							CNO) =
							-0.560;
							Z (ZT 6: saline vs
							CNO) =
							0.000;
	2E ((hM3D	n =8 for hM3D	failed	/	Wilcoxon	ZT 1 (saline	Z (ZT 1: saline vs	/
	mice, REM)	mice			Signed Rank	vs CNO): P =0.068；	CNO) =
					Test	ZT 2 (saline	-1.826;
						vs CNO): P =0.017；	Z (ZT 2: saline vs
						ZT 3 (saline	CNO) =
						vs CNO): P = 0.208; ZT 4 (saline	-2.383;
						vs CNO): P =0.063；	Z (ZT 3: saline vs
						ZT 5 (saline	CNO) =
						vs CNO): P =0.484；	-1.260; Z (ZT 4: saline vs
						ZT 6 (saline	CNO) =
						vs CNO): P = 0.484;	-1.859;
							Z (ZT 5: saline vs
							CNO) =
							-0.700;
							Z (ZT 6: saline vs
							CNO) =
							-0.700;
	2E (mCherry	n =8 for mCherry	pass	pass	Two-way	P (virus vs	F (virus vs compound) = 0.677	ZT 1 (saline
	mice, wake)	mice			RM ANOVA	compound) = 0.651		vs CNO): P = 0.731;
					with Sidak’s			ZT 2 (saline
					post hoc			vs CNO): P = 0.071;
					comparison			ZT 3 (saline
								vs CNO): P = 0.315; ZT 4 (saline
								vs CNO): P = 0.544;
								ZT 5 (saline
								vs CNO): P = 0.842;
								ZT 6 (saline
								vs CNO): P = 0.559;
	2E (mCherry	n =8 for mCherry	failed	/	Wilcoxon	ZT 1 (saline	Z (ZT 1: saline vs	/
	mice, NREM)	mice			Signed Rank	vs CNO): P =0.575；	CNO) =
					Test	ZT 2 (saline	-0.560;
						vs CNO): P =0.123；	Z (ZT 2: saline vs
						ZT 3 (saline	CNO) =
						vs CNO): P = 0.161; ZT 4 (saline	-1.540;
						vs CNO): P =0.575；	Z (ZT 3: saline vs
						ZT 5 (saline	CNO) =
						vs CNO): P =0.674；	-1.400; Z (ZT 4: saline vs
						ZT 6 (saline	CNO) =
						vs CNO): P = 0.674;	-0.560;
							Z (ZT 5: saline vs
							CNO) =
							-0.420;
							Z (ZT 6: saline vs
							CNO) =
							-0.420;
	2E (mCherry	n =8 for mCherry	failed	/	Wilcoxon	ZT 1 (saline	Z (ZT 1: saline vs	/
	mice, REM)	mice			Signed Rank	vs CNO): P =0.753；	CNO) =
					Test	ZT 2 (saline	-0.314;
						vs CNO): P =0.050；	Z (ZT 2: saline vs
						ZT 3 (saline	CNO) =
						vs CNO): P = 0.327; ZT 4 (saline	-1.960;
						vs CNO): P =0.575；	Z (ZT 3: saline vs
						ZT 5 (saline	CNO) =
						vs CNO): P =1.000；	-0.980; Z (ZT 4: saline vs
						ZT 6 (saline	CNO) =
						vs CNO): P = 0.833;	-0.560;
							Z (ZT 5: saline vs
							CNO) =
							0.000;
							Z (ZT 6: saline vs
							CNO) =
							-0.210;

## Sheet: Fig.2-F
			saline								CNO
open field distance		mcherry	21.7467	21.3722	14.5027	19.5066	6.66897	11.788	11.4219	11.6143	23.1742	19.7024	14.3293	13.5422	15.2845	12.2451	14.1609	10.7764
		hM3D	18.59	14.6639	14.7051	18.8499	16.3903	24.0794	17.8705	19.7479	15.8625	15.4627	15.0932	12.6917	9.84534	17.4766	16.356	15.8043
			saline								CNO
open field time in the centre		mcherry	35.734	25.337	7.463	31.197	31.465	19.199	27.471	37.602	30.124	34.935	25.602	44.265	46.406	27.997	21.332	9.332
		hM3D	11.465	26.666	19.734	28.263	15.465	18.399	18.13	18.129	3.465	8.532	2.401	0	0	11.472	12.799	2.401
	Figure	n	Normality	Equal	Statistic	P value	F/t/ value	Post hoc
	number		test	variance	method			multiple
				test				comparisons
								test
	2F (OF distance)	n = 8 for	passed	passed	Two-way	P (virus vs	F (virus	hM3D (saline
		mCherry			RM ANOVA	compound) = 0.208	vs	vs CNO): P =0.032；
		mice and n = 8 for hM3D			with Sidak’s		compound) = 1.742	CNO
		mice			post hoc			(mCherry vs
					comparison			hM3D): P=0.784
	2F (OF time in the center)	n = 8 for	passed	passed	Two-way	P (virus vs	F (virus	hM3D (saline
		mCherry			RM ANOVA	compound) = 0.021	vs	vs CNO): P ＜0.001
		mice and n = 8 for hM3D			with Sidak’s		compound) = 6.722	CNO
		mice			post hoc			(mCherry vs
					comparison			hM3D): P ＜0.001

## Sheet: Fig.2-G
			saline								CNO
open arms		mcherry	122.665	123.73	161.332	155.996	85.67	53.332	71.465	36.271	127.998	133.859	132.802	117.398	65.066	57.065	75.198	34.67
		hM3D	83.2	45.07	146.67	89.6	59.46	127.2	118.07	91.2	17.33	6.13	1.33	0	0	36.8	15.2	38.67
			saline								CNO
closed arms		mcherry	123.459	115.201	95.726	109.602	181.266	235.193	215.198	258.663	127.198	111.998	151.735	143.995	207.259	216.805	201.062	257.061
		hM3D	170.13	239.99	115.2	171.19	213.86	129.87	164.53	179.2	268.8	280.8	298.39	300	295.93	231.73	268.8	243.73
		Figure	n	Normality	Equal	Statistic	P value	F/t/ value	Post hoc
		number		test	variance	method			multiple
					test				comparisons
									test
		2G (closed arms）	n = 8 for	passed	/	Paired t test (two-tailed)	P (hM3D: saline vs CNO)＜0.001	t (hM3D: saline vs CNO) = 6.724	/
			mCherry
			mice and n = 8 for hM3D
			mice	passed	failed	Mann-	P (hM3D saline vs hM3D CNO) = 0.002	U (hM3D saline vs hM3D CNO) = 2.000
						Whitney
						Rank Sum
						Test (two-tailed)
		2G（open arms）	n = 8 for	passed	/	Paired t test (two-tailed)	P (hM3D: saline vs CNO)＜0.001	t (hM3D: saline vs CNO) = -6.635	/
			mCherry
			mice and n = 8 for hM3D
			mice	passed	failed	Mann-	P (hM3D saline vs hM3D CNO) = 0.002	U (hM3D saline vs hM3D CNO) = 2.000
						Whitney
						Rank Sum
						Test (two-tailed)

## Sheet: Fig.3-D
			GFP								ChR2
		5 Hz	60	60	60	60	60	60	60	60	17	7	8	10	8	18	14	14
		10 Hz	60	60	60	60	60	60	60	60	7	5.5	5	5.5	2	6.5	7	10
		15 Hz	60	60	60	60	60	60	60	60	6	3.5	2	2.5	1.5	3	6	6
		20 Hz	60	60	60	60	60	60	60	60	2	3	2	2	1	2	4	4
		Figure	n	Normality	Equal	Statistic	P value	F/t/ value	Post hoc
		number		test	variance	method			multiple
					test				comparisons
									test
		3D (5 Hz)	n = 8 for	failed	/	Mann-	P < 0.001	U= 0.000	/
			GFP			Whitney
			mice and n = 8 for			Rank Sum
			ChR2 mice			Test (two-tailed)
		3D (10 Hz)	n = 8 for	failed	/	Mann-	P < 0.001	U= 0.000	/
			GFP			Whitney
			mice and n = 8 for			Rank Sum
			ChR2 mice			Test (two-tailed)
		3D (15 Hz)	n = 8 for	failed	/	Mann-	P < 0.001	U= 0.000	/
			GFP			Whitney
			mice and n = 8 for			Rank Sum
			ChR2 mice			Test (two-tailed)
		3D (20 Hz)	n = 8 for	failed	/	Mann-	P < 0.001	U= 0.000	/
			GFP			Whitney
			mice and n = 8 for			Rank Sum
			ChR2 mice			Test (two-tailed)

## Sheet: Fig.3-F
		GFP.baseline								GPF, light								ChR2, baseline								ChR2, light
	Wake	37.67	28.78	27.28	22.34	25.34	28.11	27.22	45	35.17	31.23	26.95	44.1	45.39	34.61	25.72	51.12	34.34	37.67	26.72	18.95	48.67	30.28	48.34	43.78	100	87.17	65	99.67	74.78	81.89	79.56	59.33
	NREM	55.23	62.67	60.5	68.28	65.72	60.5	65.67	50.11	56.73	60.11	64.06	48.15	47.56	56.23	66.06	45.56	56.78	56.28	63.84	68.95	46.28	60.55	45.06	51.78	0	12.66	33.83	0.33	24.78	18.11	20.45	37.61
	REM	7.11	8.56	12.22	9.39	8.94	11.39	7.11	4.89	8.11	8.67	9	7.76	7.06	9.17	8.22	3.33	8.89	6.05	9.44	12.11	5.06	9.22	6.61	4.44	0	0.17	1.17	0	0.44	0	0	3.06
		Figure	n	Normality	Equal	Statistic	P value	F/t/ value	Post hoc
		number		test	variance	method			multiple
					test				comparisons
									test
		3F (wake)	n = 8 for	passed	passed	Two-way	P (virus vs	F (virus	ChR2 (baseline
			GFP			RM ANOVA	blue light) < 0.001	vs	vs blue light): P＜0.001;
			mice and n = 8 for			with Sidak’s		blue light)	blue light
			ChR2 mice			post hoc		25.865	(GFP vs
						comparison			ChR2): P ＜0.001
		3F (NREM)	n = 8 for	passed	passed	Two-way	P (virus vs	F (virus	ChR2 (baseline
			GFP			RM ANOVA	blue light) < 0.001	vs	vs blue light): P＜0.001;
			mice and n = 8 for			with Sidak’s		blue light)	blue light
			ChR2 mice			post hoc		23.672	(GFP vs
						comparison			ChR2): P ＜0.001
		3F (REM)	n = 8 for	failed	/	Wilcoxon	P (ChR2: baseline vs	Z (ChR2: baseline vs	/
			GFP			Signed Rank	blue light) = 0.012	blue light) = -2.521
			mice and n = 8 for			Test
			ChR2 mice			Mann-	P (blue light: GFP vs ChR2	U (blue light: GFP vs ChR2
						Whitney	) = 0.001	) = 0.000
						Rank Sum
						Test (two-tailed)

## Sheet: Fig.3-G
			baseline								light
wake		ZT 1	59.89	39.78	100	79.33	100	46.56	92.44	51.44	40.44	100	80.89	84.11	100	25.44	33.89	45.33
		ZT 2	74.44	32.56	15.44	25.78	30.89	52	100	37	8.33	32.78	11.11	4.33	24.22	100	97.44	45.89
		ZT 3	35.56	59.56	21.11	16.89	38.33	31.11	19.67	49.11	100	92.11	95.67	99.33	99.33	100	79.89	51.33
		ZT 4	33.11	15.78	32.33	21	59	29.44	77	38.44	100	82.22	34.33	100	50.22	63.78	79.22	67.33
		ZT 5	57.11	31.67	25.78	48.56	9.33	47.44	30.56	45.78	33	50.33	54.44	53.89	64.33	46	43.44	44.33
		ZT 6	30.11	44.33	28.33	16.67	44.78	31.33	35.11	40.56	9.56	9.89	16.44	6.67	49.11	24.67	21.56	29.56
			baseline								light
NREM		ZT 1	35.56	56.78	0	20.22	0	50.78	7.56	46.89	53.22	0	17.22	13.44	0	66.89	61.44	52.89
		ZT 2	24.78	58.56	75.44	65.78	60.56	47.67	0	60.89	70.44	65.44	73.44	86.22	67	0	2.56	49.67
		ZT 3	59.22	38.56	66.56	70.78	53.56	57.78	72.56	44.89	0	7.89	4.33	0.67	0.67	0	20.11	44.78
		ZT 4	54.33	74	61.11	67.11	39	63.32	17.56	58.67	0	17.44	63.33	0	48.89	36.22	20.78	30.44
		ZT 5	37.22	61.78	63.67	48	76.89	44.78	63.89	45.67	59.22	46.22	39.56	42.78	33.11	51.56	47.67	53.22
		ZT 6	61.33	50.67	61.56	71.67	47.89	61.33	58.33	57.56	74.67	87.44	72.22	83.44	48	66.67	67.22	63
			baseline								light
REM		ZT 1	4.56	3.44	0	0.44	0	2.67	0	1.67	6.33	0	1.89	2.44	0	7.67	4.67	1.78
		ZT 2	0.78	8.89	9.11	8.44	8.56	0.33	0	2.11	21.22	1.78	15.44	9.44	8.78	0	0	4.44
		ZT 3	5.22	1.89	12.33	12.33	8.11	11.11	7.78	6	0	0	0	0	0	0	0	3.89
		ZT 4	12.56	10.22	6.55	11.89	2	7.33	5.44	2.89	0	0.33	2.33	0	0.89	0	0	2.22
		ZT 5	5.67	6.56	10.56	3.44	13.78	7.78	5.56	8.56	7.78	3.44	6	3.33	2.56	2.44	8.89	2.44
		ZT 6	8.56	5	10.11	11.67	7.33	7.33	6.56	1.89	15.78	2.67	11.33	9.89	2.89	8.67	11.22	7.44
		Figure	n	Normality	Equal	Statistic	P value	F/t/ value	Post hoc
		number		test	variance	method			multiple
					test				comparisons
									test
		3G (wake)	n = 8 for	failed	/	Wilcoxon	P (ZT 3 ChR2: baseline vs	t (ZT 3 ChR2: baseline vs	/
			ChR2 mice			Signed Rank	blue light) = 0.012;	blue light) = -2.521;
						Test	P (ZT 4 ChR2: baseline vs	Z (ZT 4 ChR2: baseline vs
							blue light) = 0.036	blue light) = -2.100
		3G (NREM)	n = 8 for	failed	/	Wilcoxon	P (ZT 3 ChR2: baseline vs	t (ZT 3 ChR2: baseline vs	/
			ChR2 mice			Signed Rank	blue light) = 0.012;	blue light) = -2.521;
						Test	P (ZT 4 ChR2: baseline vs	Z (ZT 4 ChR2: baseline vs
							blue light) = 0.093	blue light) = -1.680
		3G (REM)	n = 8 for	failed	/	Wilcoxon	P (ZT 3 ChR2: baseline vs	t (ZT 3 ChR2: baseline vs	/
			ChR2 mice			Signed Rank	blue light) = 0.012;	blue light) = -2.524;
						Test	P (ZT 4 ChR2: baseline vs	Z (ZT 4 ChR2: baseline vs
							blue light) = 0.012	blue light) = -2.521

## Sheet: Fig.3-H
			baseline								light
open field distance		GFP	14.2498	24.3012	16.4029	34.0245	17.6351	28.5848	13.7847	16.0708	15.1482	12.2785	22.6349	26.5696	25.0287	27.9833	18.6416	13.7338
		ChR2	14.4424	15.2894	16.0853	15.0582	11.7502	24.3049	20.9264	19.6179	13.7143	14.8865	21.6139	20.8314	20.54	11.4802	24.2445	25.6342
			baseline								light
open field time in the centre		GFP	11.736	16	25.336	13.329	36.802	19.729	8.8	20.533	13.865	18.667	25.067	8.801	20.804	29.326	26.395	5.869
		ChR2	17.331	20.529	29.065	24.802	14.399	25.064	29.058	13.604	1.065	14.397	17.071	5.068	4.535	10.932	2.401	8.266
		Figure	n	Normality	Equal	Statistic	P value	F/t/ value	Post hoc
		number		test	variance	method			multiple
					test				comparisons
									test
		3H (OF distance)	n = 8 for	passed	passed	Two-way	P (virus vs	F (virus	ChR2 (baseline
			GFP			RM ANOVA	blue light) = 0.585	vs	vs blue light): P = 0.419;
			mice and n = 8 for			with Sidak’s		blue light)	blue light
			ChR2 mice			post hoc		0.312	(GFP vs
						comparison			ChR2): P = 0.704
		3H (OF time in the center)	n = 8 for	passed	passed	Two-way	P (virus vs	F (virus	ChR2 (baseline
			GFP			RM ANOVA	blue light) = 0.028	vs	vs blue light): P ＜ 0.001;
			mice and n = 8 for			with Sidak’s		blue light)	blue light
			ChR2 mice			post hoc		5.967	(GFP vs
						comparison			ChR2): P = 0.015

## Sheet: Fig.3-I
			baseline								light
closed arms		GFP	147.202	171.202	122.129	199.199	197.6	165.065	191.189	150.394	134.134	178.132	147.996	187.989	233.065	145.068	165.068	149.065
		ChR2	225.059	163.729	175.731	201.867	169.593	173.862	158.392	165.668	259.198	233.6	213.589	218.131	174.397	281.333	231.468	195.997
open arms			baseline								light
		GFP	131.263	74.932	127.998	68.795	69.861	108.003	69.871	107.995	120.798	93.065	132.801	64.533	53.061	94.937	104	117.333
		ChR2	39.465	103.2	93.868	80.001	105.066	77.87	95.459	105.068	22.133	56.532	69.6	62.665	96.001	9.868	43.733	70.13
		Figure	n	Normality	Equal	Statistic	P value	F/t/ value	Post hoc
		number		test	variance	method			multiple
					test				comparisons
									test
		3I (closed arms）	n = 8 for	failed	/	Wilcoxon	P (ChR2: baseline vs blue light) = 0.012	Z (ChR2: baseline vs blue light) =	/
			GFP			Signed Rank		-2.521
			mice and n = 8 for			Test
			ChR2 mice
		3I （open arms）	n = 8 for	failed	/	Wilcoxon	P (ChR2: baseline vs blue light) = 0.012	Z (ChR2: baseline vs blue light) =
			GFP			Signed Rank		-2.521
			mice and n = 8 for			Test
			ChR2 mice

## Sheet: Fig.4-D
			GFP							ChR2
		5 Hz	60	60	60	60	60	60	60	9	3.5	5	10	15	5	6
		10 Hz	60	60	60	60	60	60	60	3	3	2	3	2.5	2	4
		15 Hz	60	60	60	60	60	60	60	2	3	2	2	1	1	4
		20 Hz	60	60	60	60	60	60	60	1.5	1	1	1.5	1	1	1
		Figure	n	Normality	Equal	Statistic	P value	F/t/ value	Post hoc
		number		test	variance	method			multiple
					test				comparisons
									test
		4D (5 Hz)	n = 7 for	failed	/	Mann-	P = 0.001	U = 0.000	/
			GFP			Whitney
			mice and n = 7 for			Rank Sum
			ChR2 mice			Test (two-tailed)
		4D (10 Hz)	n = 7 for	failed	/	Mann-	P = 0.001	U = 0.000	/
			GFP			Whitney
			mice and n = 7 for			Rank Sum
			ChR2 mice			Test (two-tailed)
		4D (15 Hz)	n = 7 for	failed	/	Mann-	P = 0.001	U = 0.000	/
			GFP			Whitney
			mice and n = 7 for			Rank Sum
			ChR2 mice			Test (two-tailed)
		4D (20 Hz)	n = 7 for	failed	/	Mann-	P = 0.001	U = 0.000	/
			GFP			Whitney
			mice and n = 7 for			Rank Sum
			ChR2 mice			Test (two-tailed)

[truncated: 27 more sheets: Fig.4-F, Fig.4-G, Fig.4-H, Fig.4-I, Fig.5-D, Fig.5-F, Fig.5-G, Fig.5-H, Fig.5-I, Fig.6-D, Fig.6-F, Fig.6-G, Fig.6-H, Fig.6-I, Fig.7-D, Fig.7-E, Fig.7-F, Fig.7-G, Fig.9-C, Fig.9-D …]
